# Supplementary material for: Allele-specific endogenous tagging and quantitative analysis of β-catenin in colorectal cancer cells
Source: eLife. 2022 Jan 11;11:e64498. doi: 10.7554/eLife.64498 (PMC8752093; doi:10.7554/eLife.64498)
Supplement: Figure 2—source data 1. — (B) Cell lysates of indicated HCT116 cell lines analyzed by Western blotting with a β-catenin antibody; β-actin served as a loading control. (C) HCT116 β-cateninWTClover/∆45Cherry (clone #37) immunoprecipitation with GFP, Cherry and control beads, or with a β-catenin antibody followed by immunoblotting with indicated antibodies. Representative results from three independent experiments are shown. Figure 2—figure supplement 1: Validation of endogenously fluorescent-tagged β-catenin in HCT116 colon cancer cells. (A) HCT116 β-cateninWTClover/∆45Cherry (clone #37) cells express comparable amounts of β-catenin to the parental HCT116 WT cells. (B–D) Immunoprecipitation using HCT116 β-cateninWTClover/∆45 (clone #33 – left), β-cateninWT/∆45Cherry (clone #45 – middle), and β-cateninWTClover/∆45 (clone #24 – right) were performed with GFP/Cherry or control beads, followed by Western blotting with the indicated antibodies. Representative results from three independent experiments are shown. [file elife-64498-fig2-data1.zip]

Archive with 1 entries (1 files):
- Figure 2Source Data 1.pdf
