# Supplementary material for: Allele-specific endogenous tagging and quantitative analysis of β-catenin in colorectal cancer cells
Source: eLife. 2022 Jan 11;11:e64498. doi: 10.7554/eLife.64498 (PMC8752093; doi:10.7554/eLife.64498)
Supplement: Figure 3—source data 2. — (E) Immunoprecipitation of HCT116 clone β-cateninWTClover/∆45Cherry with E-cadherin confirms its interaction with β-catenin. Representative results from three independent experiments are shown. Figure 3—figure supplement 1: Validation of the physiological function of fluorescently tagged β-catenin. (C) Immunoprecipitation of HCT116 β-cateninWTClover/∆45 and β-cateninWT/∆45Cherry with E-cadherin validates its interaction with β-catenin. A representative immunoblot is displayed. [file elife-64498-fig3-data2.zip]

Archive with 1 entries (1 files):
- Figure 3Source Data 2.pdf
